# Supplementary material for: Halogenase-Targeted Genome Mining Leads to the Discovery of (±) Pestalachlorides A1a, A2a, and Their Atropisomers
Source: Antibiotics (Basel). 2022 Sep 25;11(10):1304. doi: 10.3390/antibiotics11101304 (PMC9598291; doi:10.3390/antibiotics11101304)
Supplement: Supplementary file 1 [file antibiotics-11-01304-s001.zip]

Archive with 1 entries (1 files):
- antibiotics-1865450-supplementary.pdf
